# Supplementary material for: Green Ultrasound-Assisted Extraction of Bioactive Compounds from Cumari-Do-Pará Peppers (Capsicum chinense Jacq.) Employing Vegetable Oils as Solvents
Source: Foods. 2024 Aug 30;13(17):2765. doi: 10.3390/foods13172765 (PMC11394977; doi:10.3390/foods13172765)
Supplement: Supplementary file 1 [file foods-13-02765-s001.zip]

Archive with 1 entries (1 files):
- foods-3138634-supplementary.pdf
